# Supplementary material for: Sequencing and variant calling of SARS-CoV-2 from floor swabs: a potential tool for identifying emergent lineages
Source: Microb Genom. 2025 Dec 19;11(12):001575. doi: 10.1099/mgen.0.001575 (PMC12716492; doi:10.1099/mgen.0.001575)
Supplement: Table S1. [file mgen-11-01575-s001.xlsx]

## Sheet: filereport_read_run_PRJEB91353_
sample_accession	experiment_accession		Sample Name
SAMEA118773578	ERX14704731		Library8
SAMEA118773583	ERX14704736		Library5
SAMEA118773584	ERX14704737		Library4
SAMEA118773585	ERX14704738		Hospital9
SAMEA118773590	ERX14704743		NegCtrl2
SAMEA118773579	ERX14704732		Library10
SAMEA118773580	ERX14704733		Library10
SAMEA118773581	ERX14704734		Library3
SAMEA118773586	ERX14704739		Hospital8
SAMEA118773588	ERX14704741		School2
SAMEA118773589	ERX14704742		School1
SAMEA118773593	ERX14704746		PosCtrl1
SAMEA118773215	ERX14704729		Library9
SAMEA118773216	ERX14704730		Library2
SAMEA118773582	ERX14704735		Library6
SAMEA118773587	ERX14704740		Hospital11
SAMEA118773591	ERX14704744		NegCtrl1
SAMEA118773592	ERX14704745		PostCtrl2
SAMEA118773594	ERX14704747		Hospital4
SAMEA118773595	ERX14704748		Hospital2
SAMEA118773596	ERX14704749		Hospital3
SAMEA118773597	ERX14704750		Hospital5
SAMEA118773598	ERX14704751		Hospital6

## Sheet: Sheet1
SAMEA118773215
SAMEA118773216
SAMEA118773578
SAMEA118773579
SAMEA118773580
SAMEA118773581
SAMEA118773582
SAMEA118773583
SAMEA118773584
SAMEA118773585
SAMEA118773586
SAMEA118773587
SAMEA118773588
SAMEA118773589
SAMEA118773590
SAMEA118773591
SAMEA118773592
SAMEA118773593
SAMEA118773594
SAMEA118773595
SAMEA118773596
SAMEA118773597
SAMEA118773598
